# Supplementary material for: Residual Interactions of LL-37 with POPC and POPE:POPG Bilayer Model Studied by All-Atom Molecular Dynamics Simulation
Source: Int J Mol Sci. 2022 Nov 2;23(21):13413. doi: 10.3390/ijms232113413 (PMC9654553; doi:10.3390/ijms232113413)
Supplement: Supplementary file 1 [file ijms-23-13413-s001.zip]

Archive with 1 entries (1 files):
- ijms-1860597-supplementary.pdf
